# Supplementary material for: Histone H4K8 lactylation promotes glioblastoma progression by inducing NUPR1-mediated autophagosome‒lysosome fusion
Source: Theranostics. 2026 Feb 4;16(8):4427–51. doi: 10.7150/thno.126579 (PMC12906151; doi:10.7150/thno.126579)
Supplement: Supplementary file 2 — Supplementary table 1. [file thnov16p4427s2.xlsx]

## Sheet: Sheet1
Antibody Name	Company	Catalog number	Dilution ratio
Anti-L-Lactyl Lysine Rabbit mAb	PTM BIO	PTM-1401RM	1：1000
Anti-L-Lactyl-Histone H3 (Lys9) Rabbit mAb	PTM BIO	PTM-1419RM	1：1000
Anti-L-Lactyl-Histone H3 (Lys14) Rabbit mAb	PTM BIO	PTM-1414RM	1：1000
Anti-L-Lactyl-Histone H3 (Lys18) Rabbit mAb-ChIP Grade	PTM BIO	PTM-1427RM	1：1000
Anti-Histone H3 Rabbit mAb (NT)	PTM BIO	PTM-1001RM	1：1000
Anti-L-Lactyl-Histone H4 (Lys5) Rabbit mAb	PTM BIO	PTM-1407RM	1：1000
Anti-L-Lactyl-Histone H4 (Lys8) Rabbit mAb	PTM BIO	PTM-1415RM	1：1000
Anti-L-Lactyl-Histone H4 (Lys12) Rabbit mAb	PTM BIO	PTM-1411RM	1：1000
Anti-L-Lactyl-Histone H4 (Lys16) Rabbit mAb	PTM BIO	PTM-1417RM	1：1000
Anti-Histone H4 Rabbit mAb (CT)	PTM BIO	PTM-1015RM	1：1000
p8 Polyclonal Antibody	Thermo Fisher Scientific	PA1-4177	1：1000
alpha-Tubulin (DM1A) Mouse Monoclonal Antibody #3873	Cell Signaling Technology	3873	1：1000
LDHA (F3T9U) Rabbit Monoclonal Antibody #71368	Cell Signaling Technology	71368	1：1000
LDHB (E8J8T) Rabbit Monoclonal Antibody #56298	Cell Signaling Technology	56298	1：1000
LC3B (E7X4S) Rabbit Monoclonal Antibody #43566	Cell Signaling Technology	43566	1：1000
SQSTM1/p62 (D1Q5S) Rabbit Monoclonal Antibody	Cell Signaling Technology	39749	1：1000
Atg7 Antibody #2631	Cell Signaling Technology	2631	1：1000
