# Supplementary material for: Histone H4K8 lactylation promotes glioblastoma progression by inducing NUPR1-mediated autophagosome‒lysosome fusion
Source: Theranostics. 2026 Feb 4;16(8):4427–51. doi: 10.7150/thno.126579 (PMC12906151; doi:10.7150/thno.126579)
Supplement: Supplementary file 3 — Supplementary table 2. [file thnov16p4427s3.xls]

## Sheet: Sheet1
Primer pair 1	Sequence (5'->3')
NUPR1-homo Promoter-1-150F	TCCCAACGAGTGTTTTAGCCC
NUPR1-homo Promoter-1-150R	CATGAGACGGGAAGAGTCGG
Primer pair 2
NUPR1-homo Promoter-2-83F	ATTTTGGGAAGGGGCCAGATT
NUPR1-homo Promoter-2-83R	TAAGGCTGTGTCTCCTCCTCA
Primer pair 3
NUPR1-homo Promoter-3-150F	CACACGTCACCACACCCTAAT
NUPR1-homo Promoter-3-150R	CCCCCTACCCATCTCTACACA
