# Supplementary material for: Histone H4K8 lactylation promotes glioblastoma progression by inducing NUPR1-mediated autophagosome‒lysosome fusion
Source: Theranostics. 2026 Feb 4;16(8):4427–51. doi: 10.7150/thno.126579 (PMC12906151; doi:10.7150/thno.126579)
Supplement: Supplementary file 4 — Supplementary table 3. [file thnov16p4427s4.xls]

## Sheet: Sheet1
Regulatory enzymes of histone lactylation
HDAC1
HDAC2
HDAC3
SIRT3
KAT5
KAT8
AARS2
P300
ATAT1
