# Supplementary material for: Histone H4K8 lactylation promotes glioblastoma progression by inducing NUPR1-mediated autophagosome‒lysosome fusion
Source: Theranostics. 2026 Feb 4;16(8):4427–51. doi: 10.7150/thno.126579 (PMC12906151; doi:10.7150/thno.126579)
Supplement: Supplementary file 5 — Supplementary table 4. [file thnov16p4427s5.xls]

## Sheet: Sheet1
Late-stage autophagy-related genes
Rab7
PLEKHM1
ATG16L1
VPS11
VPS16
VPS18
VPS33A
VPS39
VPS41
STX17
SNAP29
VAMP8
EPG5
YKT6
LAMP1
LAMP2
BIRC6
ATP6VOA1
TFEB
TFE3
ATG5
ATG12
UVRAG
ORP1L
PACER
VMP1
LRSAM1
DCTN1
KIF5B
